# Supplementary material for: Serum leucine-rich α2 glycoprotein as a potential biomarker for systemic inflammation in Parkinson’s disease
Source: PLoS One. 2023 Feb 22;18(2):e0282153. doi: 10.1371/journal.pone.0282153 (PMC9946247; doi:10.1371/journal.pone.0282153)
Supplement: S1 Table — Clinical data of participants in the Parkinson’s disease (a) and control groups (b). Abbreviations: CCI, Charlson comorbidity index; CRP, C-reactive protein; DAT, dopamine transporter single photon emission computed tomography; HY, Hoehn & Yahr; LEDD, levodopa equivalent daily dose; LRG, leucine-rich alpha-2 glycoprotein; MIBG H/M, early heart/mediastinum ratio of myocardial imaging with 123I-metaiodobenzylguanidine; N/A, not available; SBR, specific binding ratio. (XLSX) [file pone.0282153.s001.xlsx]

## Sheet: PD
Supplemental Table 1a. Clinical data of participants in the Parkinson’s disease group.
Case	Sex	Age	LRG (ng/mL)	CRP (mg/dL)	CCI	HY stage	Dementia	UPDRS part 1	UPDRS part 2	UPDRS part 3	LEDD (mg)	Duration from onset (months)	Drug usage for constipation	MIBG H/M	DAT SBR
1	M	66	7.8	0.04	1	3	(-)	N/A	N/A	24	600	36	1	2.57	2.515
2	M	83	16.8	0.42	3	4	(+)	N/A	N/A	53	300	15	0	N/A	N/A
3	F	67	16.5	0.17	3	3	(-)	N/A	N/A	33	579.55	49	0	N/A	4.565
4	F	55	10.9	0.01	0	2	(-)	25	23	6	432.5	108	0	3.02	N/A
5	M	64	11.7	0.05	2	4	(-)	N/A	N/A	10	639.4	53	2	N/A	N/A
6	M	73	12.3	0.12	0	3	(+)	N/A	N/A	31	619.7	60	1	1.851	N/A
7	M	72	17.6	0.29	0	3	(+)	N/A	N/A	33	325	30	0	1.694	N/A
8	F	71	12.4	0.07	0	3	(-)	7	13	16	350	60	1	N/A	3.46
9	M	77	11.9	0.02	2	3	(+)	8	6	11	100	12	0	N/A	1.905
10	M	82	18.8	0.16	4	4	(+)	3	11	52	300	23	0	N/A	2.765
11	M	77	19.9	0.36	1	3	(-)	N/A	N/A	14	100	29	1	N/A	2.71
12	F	89	11.1	0.02	0	3	(+)	N/A	N/A	9	50	1	0	N/A	1.675
13	F	41	11.5	0.04	0	2	(-)	16	19	23	200	7	0	N/A	2.175
14	M	77	10.1	0.06	1	0	(-)	13	20	4	0	1	0	N/A	3.195
15	M	58	12.3	0.04	3	5	(+)	N/A	N/A	N/A	600	205	2	N/A	N/A
16	M	69	11.2	0.03	2	4	(-)	N/A	N/A	53	880	96	0	N/A	N/A
17	M	70	12.2	0.02	0	3	(-)	10	7	36	450	53	1	2.509	3.3
18	F	68	20.6	0.02	0	3	(-)	26	27	28	250	59	0	N/A	1.18
19	M	54	9.8	0.02	0	2	(-)	20	24	26	639.775	119	0	2.336	N/A
20	M	70	17.4	0.26	2	3	(-)	17	10	29	300	26	2	1.486	3.855
21	M	89	22.8	0.31	0	4	(+)	N/A	N/A	28	500	71	0	1.86	N/A
22	F	75	13.4	0.02	0	3	(-)	N/A	N/A	21	300	27	0	0.96	N/A
23	F	79	17.4	0.04	0	3	(-)	15	17	17	600	23	2	2.134	1.69
24	M	67	12.2	0.02	0	2	(-)	3	10	25	25	10	2	N/A	2.265
25	M	77	9.3	0.14	0	1	(-)	8	19	13	100	10	0	N/A	4.77
26	M	76	9.5	0.16	0	1	(-)	6	8	10	50	29	0	N/A	4.125
27	M	64	16.2	0.43	0	2	(-)	11	20	21	1000	142	2	1.82	N/A
28	M	80	11.1	0.05	0	3	(-)	9	16	27	300	51	1	1.96	1.3
29	F	68	14.5	0.06	0	3	(-)	N/A	N/A	9	150	10	0	N/A	3.165
30	F	86	14	0.09	0	4	(-)	27	27	38	400	46	2	1.42	1.075
31	F	70	10.9	0.01	0	1	(-)	5	5	2	150	9	0	N/A	6.445
32	M	80	12.4	0.04	0	3	(-)	14	23	25	0	142	2	N/A	4.335
33	F	71	9.6	0.02	0	3	(-)	N/A	N/A	16	450	118	2	1.62	N/A
34	F	61	14.3	0.01	0	4	(-)	N/A	N/A	56	150	141	0	N/A	N/A
35	M	78	35.3	0.39	3	4	(+)	N/A	N/A	48	200	4	3	N/A	4.315
36	F	59	15.5	0.23	3	4	(-)	5	28	16	50	20	0	N/A	4.275
37	M	74	9.2	0.01	0	4	(-)	13	18	19	100	6	2	N/A	3.155
38	M	79	13.5	0.05	1	4	(-)	N/A	N/A	12	300	42	2	N/A	1.855
39	M	76	17.7	0.29	1	4	(+)	N/A	N/A	8	0	12	0	N/A	5.265
40	F	75	12.5	0.03	0	4	(+)	N/A	N/A	32	100	7	0	N/A	3.135
41	M	82	13.6	0.33	6	4	(-)	12	22	25	100	6	2	N/A	4.425
42	M	68	14.7	0.11	0	4	(+)	18	46	56	533	126	0	1.89	N/A
43	F	78	9.6	0.15	0	3	(-)	5	5	14	50	31	0	N/A	4.325
44	M	42	8.8	0.02	0	3	(-)	N/A	N/A	14	550	49	0	1.624	2.45
45	M	48	11.3	0.04	0	2	(-)	N/A	N/A	10	100	5	0	3.15	3.375
46	F	73	19.6	0.24	0	3	(-)	N/A	N/A	8	1235.4	100	0	2.54	N/A
47	F	68	13.4	0.09	1	4	(+)	6	18	20	0	1	1	N/A	4.4
48	M	81	11.9	0.04	0	3	(-)	10	16	30	350	89	0	3.253	N/A
49	F	68	11.3	0.12	0	3	(-)	11	17	23	250	91	0	N/A	1.115
50	F	62	20.4	0.03	1	3	(+)	N/A	N/A	N/A	0	94	0	N/A	1.545
51	M	73	14.8	0.04	0	3	(-)	N/A	N/A	31	400	11	1	3.08	3.36
52	M	81	13.9	0.08	0	3	(-)	5	18	20	800	97	0	N/A	N/A
53	M	85	12.1	0.01	2	3	(-)	N/A	N/A	27	200	24	0	3.63	3.535
54	F	62	14.4	0.01	0	3	(+)	N/A	N/A	N/A	810	101	0	N/A	0.275
55	M	86	17.5	0.22	0	3	(-)	N/A	N/A	32	0	24	0	N/A	5.285
56	F	76	13	0.09	2	3	(-)	N/A	N/A	20	400	5	0	N/A	2.28
57	M	72	9.8	0.01	0	2	(-)	N/A	N/A	19	100	3	0	N/A	3.115
58	F	57	13.6	0.02	0	2	(-)	N/A	N/A	6	150	17	0	N/A	4.83
59	M	79	9.5	0.07	0	1	(-)	N/A	N/A	4	50	7	0	N/A	3.195
60	M	63	16.8	0.94	2	3	(-)	N/A	N/A	15	0	4	0	N/A	4.045
61	M	72	15.4	0.05	0	3	(-)	N/A	N/A	11	479.55	354	0	N/A	2.315
62	M	82	9.6	0.03	1	3	(-)	N/A	N/A	36	400	18	0	N/A	3.04
63	F	69	10.6	0.02	0	1	(-)	N/A	N/A	6	0	6	1	N/A	N/A
64	F	84	17.8	0.2	1	5	(-)	N/A	N/A	33	1331.25	367	1	N/A	N/A
65	F	72	15.2	0.04	0	1	(-)	N/A	N/A	24	100	4	0	N/A	5.255
66	M	88	12.8	0.01	0	0	(-)	N/A	N/A	41	50	5	1	N/A	4.58
Abbreviations: CCI, Charlson comobidity index; CRP, C-reactive protein; DAT, dopamine transporter single photon emission computed tomography; HY, Hoehn & Yahr; LEDD, levodopa equivalent daily dose; LRG, leucine-rich alpha-2 glycoprotein; MIBG H/M, early heart/mediastinum ratio of myocardial imaging with 123I-metaiodobenzylguanidine; N/A, not available; SBR, specific binding ratio.
For drug usage for constipation, “0,” “1,” ”2,” and “3” indicate “no medication for constipation control,” “regular use of a single type of laxative,” ”regular use of two or more types of laxatives,” and “regular use of enema in addition to laxatives,” respectively.
UPDRS part 1, 2 and 3 scores are in principle evaluated within one year of sample collection.
Note: for some patients whose UPDRS part 3 did not need be assesed within one year of sample collection, the authors requested their physicians to estimate UPDRS part 3 scores at sample collection based on the UPDRS part 3 score taken more than one year before and/or after sample collection and their own description of motor symptom at sample collection as noted in clinical records.
Bold numbers in the UPDRS part 3 columns indicate estimated UPDRS part 3 values.

## Sheet: Controls
Supplemental Table 1b. Clinical data of participants in the control group.
Case	Sex	Age	Diagnosis	LRG (ng/mL)	CRP (mg/dL)	CCI
1	M	70	normal	9.5	0.06	1
2	F	71	normal	13	0.16	0
3	F	74	vocal cord spasm	11.6	0.04	0
4	F	69	normal	12.5	0.06	2
5	M	69	normal	11	0.01	0
6	M	82	cervical spondylosis	18.6	0.25	3
7	M	83	normal	10.4	0.05	2
8	M	76	normal	16	0.77	0
9	F	62	normal	11.5	0.01	0
10	F	56	migraine	9	0.01	0
11	M	73	cervical spondylosis	11.2	0.69	0
12	M	71	cervical spondylosis	11.9	0.07	0
13	F	74	normal	11	0.01	3
14	M	61	normal	14.8	0.1	0
15	F	53	normal	11.2	0.01	0
16	M	86	normal	10.4	0.36	3
17	F	66	normal	12.4	0.05	2
18	M	81	normal	9	0.04	0
19	M	68	normal	8.9	0.03	0
20	F	34	normal	8.9	0.11	0
21	M	65	normal	18.7	0.04	0
22	F	47	normal	10	0.42	0
23	F	76	normal	13.9	0.09	2
24	M	68	normal	12.3	0.02	0
25	M	50	normal	9.5	0.04	0
26	F	85	normal	10.2	0.02	0
27	M	62	normal	12.1	0.03	5
28	M	73	normal	12.9	0.01	1
29	M	75	normal	16	0.11	2
30	F	71	normal	16.8	0.03	4
31	M	74	normal	12.1	0.02	0
Abbreviations: CCI, Charlson cormobidity index; CRP, C-related protein; LRG, Leucine-rich alpha-2 glycoprotein.
